# Supplementary material for: Expression of PD-1 and PD-L1 increase in consecutive biopsies in patients with classical Hodgkin lymphoma
Source: PLoS One. 2018 Sep 27;13(9):e0204870. doi: 10.1371/journal.pone.0204870 (PMC6160169; doi:10.1371/journal.pone.0204870)
Supplement: S1 Table — (XLSX) [file pone.0204870.s001.xlsx]

## Sheet: Blad1
age	Histology	original pathology diagnosis	symptoms	EBV	localisation 1	original diagnosis	stage	b symptoms	bulky	PD-1% 1	PD-L1% (leukocytes) 1	PD-L1% (HRS) 2	Time (PAD-1-2)	EBV	localisation 2	PD-1% 2	PD-L1% (leukocytes) 2	PD-L1% (HRS) 2	EBV rel	PD-1% rel	PD-L1% (leukocytes) rel	PD-L1% (HRS) rel
42	mc	susp lymfophoma	itch, weight loss	pos	abdomen	reactive lymphadenopathy	3B	1	0	7	2	0	2 (53 to relapse)	pos	abdomen	1	11	0	pos	16	9	10
6	cHL UNS	infectious	fever	neg	axilla	unclear lymfadenopathy	4b	1	0	2	15	5	4	neg	axilla	1	33	20
75	mc	infectious	anemia	pos	neck	virus infection, toxoplasmosis	2b	1	0	22	14	5	1	pos	neck	0	11	10
66	mc	pathologic	enlarged lymph node	neg	neck	pathologic	1a	0	0	1	10	10	8	neg	neck	1	13	10
63	ns	benign lymph node	sub febrile night sweats	neg	neck, axilla	reactive lymphadenopathy, susp collegenosis	1b	1	0	2	5	0	66	neg	neck	0	10	80
32	ns	reactive lymphadenopathy	weight loss, fever, night sweats	neg	neck	reactive lymphadenopathy	2b	1	0	5	5	50	7	neg	neck	7	13	70
24	ns	reactive lymphadenopathy	enlarged lymph node	pos	inguinal	susp lymphoma	1a	0	0	1	15	35	5 (17 to relapse)	pos	inguinal	0	25	90	pos	<1	30	70
43	mc	susp lymphoma	itch	neg	inguinal	susp lymphoma	2a	0	1	57	30	5	1	neg	inguinal	67	9	20
66	mc	reactive lymphadenopathy	enlarged lymph node	neg	inguinal	reactive lymphadenopathy	1a	0	0	22	17	35	13	neg	inguinal	22	6	10
33	ns	susp lymphoma	weight loss, fever, night sweats	neg	unclear lymph node, liver, spleen	reactive lymphadenopathy	4B	1	0	22	8	0	2	neg	spleen, liver	37	25	0
47	ns	Pathologic, susp lymphoma or kimura	enlarged lymph node	neg	abdomen	Kimura, reactive	3b	1	0	4	15	75	8	neg	na	7	38	40
