# Supplementary material for: Expression of PD-1 and PD-L1 increase in consecutive biopsies in patients with classical Hodgkin lymphoma
Source: PLoS One. 2018 Sep 27;13(9):e0204870. doi: 10.1371/journal.pone.0204870 (PMC6160169; doi:10.1371/journal.pone.0204870)
Supplement: S2 Table — (XLSX) [file pone.0204870.s002.xlsx]

## Sheet: Blad1
EBV	localisation	localisation 2	localisation (primary/relapse)	stage	high stage	PD-1 1	PD-1 1 median	PD-L1 (leukocytes) 1	PD-L1 leukocytes median	PD-L1 (HRS) 1	PD-L1 HRS median	age at primary diagnosis	age ≥45 primary diagnosis	Time to relapse (months)	≥36 months relapse	age at relapse	age ≥45 relapse	primary treatment	RT only	2-4 ABVD or MOPP/ABVD	6-8 ABVD or MOPP/ABVD	BEACOPP	Other treatment	high stage	histologic subtype	ASCT treatment	PD-1 5 (q4)	PD-L1 (HRS) q4	PD-L1 (micro) q4	year of relapse 80-2000	date relapse	dead	date of death	follow up date	time to death (years)	male	EBV	localisation 2	subtyp	PD-1 2	PD-1 3 (median)	PD-1 5 (q4)	PD-L1 (leukocytes) 2	PD-L1 (leukocytes) 30,5 median	PD-L1 (leukocytes) 46 q4	PD-L1 (leukocytes) 19 q1	PD-L1 (HRS) 2	PD-L1 (HRS) 70 25th percentil	PD-L1 (HRS) 80 median
	neck	paraaortal	neck/paraaortal	IB	0	2	1	33	1	80	1	32	0	136	1	43	0	RT	1	0	0	0	0	0	MC	0	0	0	0	1	1995-05-04	1	2006-01-09	2006-01-09	10.68	1		paraaortal		1	0	0	34	1	0	1	80	1	1
	neck	mediastinum	neck/mediastinum	IIA (bulky)	0	0	0	37	1	100	1	35	0	40	1	39	0	3 ABVD, 4 BEACOPP + RT	0	0	0	1	0	0	NS	1	0	1	1	0	2014-02-07	0		2017-11-11	3.75	1	lmp neg	mediastinum		3	1	0	75	1	1	1	100	1	1
lmp pos	neck	mediastinum	neck/mediastinum	IIIA	1	0	0	41	1	100	1	12	0	76	1	19	0	2 OEPA, 2 COPP + RT	0	0	0	0	1	1	MC	1	1	0	1	0	2017-06-08	0		2017-11-26	0.46	1		mediastinum		8	1	1	48	1	1	1	70	1	0
	inguinal	inguinal	groin/groin	IIIB	1	1	1	35	1	80	1	55	1	15	0	56	1	5 ABVD, 4 MIME	0	0	1	0	0	1	MC	1	0	0	0	0	2008-10-31	0		2017-11-04	9.008	1		inguinal		1	0	0	43	1	0	1	85	1	1
	inguinal	inguinal	groin/groin	IIB	1	3	1	10	0	40	0	75	1	43	1	79	1	LVPP/OEPA	0	0	0	0	1	1	NS	0	0	0	0	1	1993-02-09	1	1997-10-23	1997-10-23	4.7	0		inguinal		0	0	0	18	0	0	0	70	1	0
eber neg	inguinal	inguinal	groin/groin	IIIA	1	32	1	18	0	35	0	64	1	17	0	65	1	6 R-Bendamustin	0	0	0	0	1	1	NS	1	1	0	0	0	2015-11-09	0		2017-11-03	1.99	0	eber neg	inguinal		8	1	1	20	0	0	1	70	1	0
lmp neg	axilla	inguinal	axilla/groin	IVB	1	3	1	25	1	60	0	16	0	12	0	16	0	2 OEPA, 4 COPDAC, 2 AVD	0	0	0	0	1	1	NS	1	1	0	1	0	2015-01-21	0		2017-11-23	2.83	0	lmp neg	inguinal		7	1	1	58	1	1	1	70	1	0
	neck	right lung	neck/lung	IIIB	1	12	1	8	0	10	0	13	0	49	1	17	0	MOPP/ABVD + RT	0	0	1	0	0	1	NS	1	0	0	0	1	1998-05-12	0		2017-11-24	19.53	1		right lung		2	0	0	7	0	0	0	40	0	0
	mediastinum	neck	mediastinum/neck	IVA	1	8	1	8	0	15	0	29	0	36	1	32	0	MOPP/ABVD	0	0	1	0	0	1	NS	1	1	0	0	1	1989-03-03	1	2006-07-28	2006-07-28	17.4	1		neck		24	1	1	17	0	0	0	40	0	0
	neck	neck	neck/neck	IA (bulkig)	0	0	0	27	1	100	1	41	0	112	1	50	1	4 ABVD + RT	0	1	0	0	0	0	NS	0	0	1	0	0	2015-07-03	0		2017-11-07	2.35	0	eber pos	neck		1	0	0	40	1	0	1	100	1	1
eber neg	neck	neck	neck/neck	IIB	1	5	1	45	1	100	1	26	0	8	0	27	0	6 ABVD	0	0	1	0	0	1	NS	1	0	1	1	0	2016-04-04	0		2017-11-19	1.62	0		neck		4	1	0	57	1	1	1	100	1	1
	neck	neck	neck/neck	IIB	1	0	0	40	1	95	1	31	0	31	0	34	0	8 BEACOPP	0	0	0	1	0	1	NS	1	0	1	0	1	2000-05-15	0		2017-11-15	17.5	1		neck		1	0	0	31	1	0	1	100	1	1
	neck	neck	neck/neck	IIIA	1	0	0	16	0	90	1	37	0	23	0	39	0	3 VACOP-B	0	0	0	0	1	1	NS	0	0	0	0	0	2003-07-29	0		2017-11-09	14.28	1		neck		2	0	0	20	0	0	1	90	1	1
	neck	neck	neck/neck	IIA	0	1	1	31	1	90	1	16	0	10	0	17	0	2 OEPA	0	0	0	0	1	0	NS	0	0	0	0	0	2001-06-19	0		2017-11-21	16.42	1		neck		1	0	0	29	0	0	1	90	1	1
lmp neg	neck	neck	neck/neck	IIA	0	0	0	34	1	90	1	25	0	41	1	28	0	4 ABVD + RT	0	1	0	0	0	0	NS	1	0	1	1	0	2013-01-04	0		2017-11-20	4.86	0		neck		3	1	0	50	1	1	1	95	1	1
eber neg	neck	neck	neck/neck	IVB	1	3	1	38	1	90	1	32	0	7	0	33	0	8 BEACOPP	0	0	0	1	0	1	NS	1	1	0	0	0	2016-06-15	0		2017-11-13	1.49	0		neck		5	1	1	12	0	0	0	90	1	1
	neck	neck	neck/neck	IA	0	0	0	60	1	85	1	46	1	45	1	49	1	2 MOPP/ABV + RT	0	1	0	0	0	0	NS	0	0	0	0	0	2001-12-11	0		2017-11-05	15.89	1		neck	MC	3	1	0	43	1	0	1	50	0	0
	neck	neck	neck/neck	IIA	0	1	1	26	1	80	1	45	1	36	1	48	1	2 ABVD + RT	0	1	0	0	0	0	NS	0	0	0	0	0	2006-11-22	0		2017-11-06	10.95	0		neck		0	0	0	29	0	0	1	80	1	1
eber neg	neck	neck	neck/neck	IVB	1	3	1	22	0	75	0	36	0	146	1	47	1	8 MOPP/ABVD + RT	0	0	1	0	0	1	NS		1	0	1	1	1993-03-01	0		2017-11-10	24.68	1	eber neg	neck		11	1	1	53	1	1	1	90	1	1
	neck	neck	neck/neck	IIA	0	1	1	4	0	70	0	27	0	72	1	33	0	RT	1	0	0	0	0	0	NS	0	0	0	0	1	1987-01-01	0		2017-11-17	30.87	1		neck		3	1	0	17	0	0	0	90	1	1
lmp neg	neck	neck	neck/neck	IIB	1	4	1	10	0	50	0	33	0	8	0	33	0	5 ABVD	0	0	1	0	0	1	NS	0	0	0	0	0	2011-12-09	1	2013-04-01	2013-04-01	1.31	1	lmp neg	neck		1	0	0	37	1	0	1	80	1	1
eber pos	neck	neck	neck/neck	IIIB	1	0	0	46	1	30	0	76	1	7	0	77	1	6 CHOP +RT	0	0	0	0	1	1	MC		0	0	0	0	2006-05-11	1	2006-11-10	2006-11-10	0.5	0	eber pos	neck		1	0	0	34	1	0	1	35	0	0
lmp neg	neck	neck	neck/neck	IA	0	4	1	10	0	0	0	68	1	68	1	74	1	2 ABVD + RT	0	1	0	0	0	0	NS	0	1	1	0	0	2017-07-05	0		2017-11-01	0.33	0	eber neg	neck		6	1	1	19	0	0	1	100	1	1
	abdomen	abdomen	abdomen/abdomen	IIIB	1	1	1	19	0	100	1	26	0	20	0	27	0	7 ABVD	0	0	1	0	0	1	MC	1	0	1	0	0	2006-10-05	0		2017-11-18	11.12	1	lmp neg	abdomen		3	1	0	19	0	0	1	100	1	1
	axilla	axilla	axilla/axilla	IIA	0	0	0	4	0	0	0	12	0	20	0	14	0	6 MOPP/ABVD	0	0	1	0	0	0	NS	1	1	0	0	1	1991-04-08	1	1999-06-30	1999-06-30	8.23	0		axilla		5	1	1	11	0	0	0	80	1	1
	NA	NA	NA/NA	?		0	0	18	0	45	0	16	0	64	1	21	0	?							MC		0	1	1	1	1986-01-01	0		1986-01-01	0.1	1		NA		0	0	0	47	1	1	1	100	1	1
	NA	NA	NA/NA	?		3	1	23	0	0	0	39	0	48	1	43	0	?							MC		0	0	1	1	1985-01-01	1	1986-01-01	1986-01-01	1	1		NA		3	1	0	73	1	1	1	80	1	1
lmp neg	axilla	NA	axilla/NA	IIIB	1	0	0	21	0	65	0	65	1	8	0	66	1	6 ABVD	0	0	1	0	0	1	NS	1	0	0	0	0	2010-02-11	1	2011-08-11	2011-08-11	1.5	1	lmp neg	NA		1	0	0	26	0	0	1	75	1	0
	inguinal	NA	groin/NA	IA	0	0	0	25	1	90	1	24	0	17	0	26	0	RT	1	0	0	0	0	0	NS	0	0	0	0	1	1993-03-10	0		2017-11-20	24.7	0		NA		1	0	0	30	0	0	1	70	1	0
	abdomen	NA	abdomen/NA	IIB	1	1	1	11	0	0	0	42	0	53	1	48	1	8 MOPP/ABVD	0	0	1	0	0	1	MC	0	1	0	0	1	1995-01-03	0		2017-11-20	22.88	1		NA		16	1	1	9	0	0	0	10	0	0
																																									3
																																									30.5
																																									80
[truncated: 10 more columns]
